# Supplementary material for: Carryover Effects of Thermal Conditions on Tick Survival, Behavior, and Simulated Detectability
Source: Ecol Evol. 2025 Oct 2;15(10):e72252. doi: 10.1002/ece3.72252 (PMC12490961; doi:10.1002/ece3.72252)
Supplement: Supplementary file 1 — Data S1: ece372252‐sup‐0001‐DataS1.zip. [file ECE3-15-e72252-s001.zip]

Archive with 2 entries (2 files):
- ece372252-sup-0001-Figures.docx
- ece372252-sup-0002-DataS1.qmd
